# Supplementary material for: Genetic Mapping of the Root Mycobiota in Rice and its Role in Drought Tolerance
Source: Rice (N Y). 2023 May 22;16:26. doi: 10.1186/s12284-023-00641-4 (PMC10203090; doi:10.1186/s12284-023-00641-4)
Supplement: Supplementary file 2 — Additional file 2. Supplementary Data File. It contains taxonomic information and abundance of the most abundant sequence-clusters (OTUs) used for the GWAS analysis (n = 80), their RDA scores, SNPs found and candidate genes list. OTU selection: sequence-clusters that occurred at least 25 times with a total number of reads of at least 100. This was done separately for drought and control. [file 12284_2023_641_MOESM2_ESM.xlsx]

## Sheet: taxa-GWAS
OTU.name*	Phylum	Class	Order	Family	Genus	Species	control	drought	Sum abundance C	Sum abundance D
OTU_0058	Ascomycota	-	-	-	-	-	yes	yes	1.17493	0.706729
OTU_0080	Ascomycota	-	-	-	-	-	yes		0.750167	0.182362
OTU_0020	Ascomycota	Dothideomycetes	-	-	-	-	yes	yes	4.18752	4.34735
OTU_0007	Ascomycota	Dothideomycetes	Capnodiales	Davidiellaceae	Cladosporium	-	yes	yes	25.2717	40.9632
OTU_0022	Ascomycota	Dothideomycetes	Capnodiales	Mycosphaerellaceae	-	-	yes	yes	2.69251	4.84094
OTU_0077	Ascomycota	Dothideomycetes	Jahnulales	Aliquandostipitaceae	Aliquandostipite	Aliquandostipite siamensis	yes		0.476994	0.0399116
OTU_0003	Ascomycota	Dothideomycetes	Pleosporales	-	-	-	yes	yes	69.74	121.565
OTU_0047	Ascomycota	Dothideomycetes	Pleosporales	-	-	-	yes	yes	1.15602	2.42407
OTU_0053	Ascomycota	Dothideomycetes	Pleosporales	-	-	-	yes	yes	1.0856	1.76786
OTU_0081	Ascomycota	Dothideomycetes	Pleosporales	-	-	-		yes	0.300686	0.620312
OTU_0021	Ascomycota	Eurotiomycetes	-	-	-	-	yes	yes	2.60429	5.95656
OTU_0010	Ascomycota	Eurotiomycetes	Chaetothyriales	-	-	-	yes	yes	10.6466	24.3317
OTU_0046	Ascomycota	Orbiliomycetes	Orbiliales	Orbiliaceae	-	-	yes		0.937395	0.229521
OTU_0066	Ascomycota	Pezizomycetes	Pezizales	-	-	-	yes		0.406141	0.220193
OTU_0011	Ascomycota	Pezizomycetes	Pezizales	Pezizaceae	Boudiera	Boudiera acanthospora	yes	yes	15.0606	10.0526
OTU_0088	Ascomycota	Saccharomycetes	Saccharomycetales	-	-	-	yes		0.718322	0.105621
OTU_0055	Ascomycota	Saccharomycetes	Saccharomycetales	-	-	Candida sp.		yes	0.25197	0.617296
OTU_0085	Ascomycota	Saccharomycetes	Saccharomycetales	-	-	Metschnikowia sp.	yes		0.704696	0.246243
OTU_0033	Ascomycota	Saccharomycetes	Saccharomycetales	-	Candida	Candida pseudolambica	yes		2.4835	0.254696
OTU_0051	Ascomycota	Saccharomycetes	Saccharomycetales	Dipodascaceae	Galactomyces	-	yes		0.630752	0.116163
OTU_0006	Ascomycota	Sordariomycetes	-	-	-	-	yes	yes	26.2521	34.5124
OTU_0017	Ascomycota	Sordariomycetes	-	-	-	-	yes	yes	8.68752	3.90104
OTU_0054	Ascomycota	Sordariomycetes	-	-	-	-	yes	yes	1.02104	1.33278
OTU_0083	Ascomycota	Sordariomycetes	-	-	-	-	yes	yes	0.578015	0.749116
OTU_0091	Ascomycota	Sordariomycetes	-	-	-	-		yes	0.317539	0.682207
OTU_0024	Ascomycota	Sordariomycetes	-	-	Achroceratosphaeria	Achroceratosphaeria potamia	yes	yes	4.61552	2.04214
OTU_0002	Ascomycota	Sordariomycetes	-	-	Ceratosphaeria	Ceratosphaeria lampadophora	yes	yes	88.2826	139.652
OTU_0044	Ascomycota	Sordariomycetes	-	-	Ceratosphaeria	Ceratosphaeria lampadophora	yes	yes	1.81993	2.87986
OTU_0062	Ascomycota	Sordariomycetes	-	-	Ceratosphaeria	Ceratosphaeria lampadophora	yes	yes	0.871056	1.35469
OTU_0108	Ascomycota	Sordariomycetes	-	-	Ceratosphaeria	Ceratosphaeria lampadophora		yes	0.107551	0.430348
OTU_0075	Ascomycota	Sordariomycetes	Hypocreales	-	-	-	yes	yes	0.54901	0.876841
OTU_0018	Ascomycota	Sordariomycetes	Hypocreales	Nectriaceae	Septofusidium	Septofusidium herbarum	yes	yes	2.80418	3.43714
OTU_0029	Ascomycota	Sordariomycetes	Lulworthiales	Lulworthiaceae	Lulworthia	Lulwoidea lignoarenaria	yes	yes	2.76497	0.807994
OTU_0016	Ascomycota	Sordariomycetes	Microascales	-	-	-	yes	yes	8.45147	7.04833
OTU_0036	Ascomycota	Sordariomycetes	Sordariales	-	-	-	yes	yes	1.32608	0.940674
OTU_0039	Ascomycota	Sordariomycetes	Sordariales	-	-	-	yes	yes	3.11843	1.79079
OTU_0048	Ascomycota	Sordariomycetes	Sordariales	-	-	-	yes		1.05265	0.264289
OTU_0064	Ascomycota	Sordariomycetes	Sordariales	-	-	-	yes	yes	1.35992	0.695829
OTU_0070	Ascomycota	Sordariomycetes	Sordariales	-	-	-	yes		0.990151	0.302571
OTU_0092	Ascomycota	Sordariomycetes	Sordariales	-	-	-	yes		0.602012	0.244588
OTU_0094	Ascomycota	Sordariomycetes	Sordariales	-	-	-	yes		0.589832	0.426861
OTU_0096	Ascomycota	Sordariomycetes	Sordariales	-	-	-	yes		0.490903	0.19237
OTU_0102	Ascomycota	Sordariomycetes	Sordariales	-	-	-	yes		0.625885	0.21508
OTU_0050	Ascomycota	Sordariomycetes	Sordariales	-	-	Chaetomium sp.	yes	yes	1.1636	0.43699
OTU_0001	Ascomycota	Sordariomycetes	Sordariales	Chaetomiaceae	Chaetomium	-	yes	yes	253.211	200.622
OTU_0041	Ascomycota	Sordariomycetes	Sordariales	Chaetomiaceae	Chaetomium	-	yes	yes	3.03057	1.59096
OTU_0057	Ascomycota	Sordariomycetes	Sordariales	Chaetomiaceae	Chaetomium	-	yes		0.500056	0.218377
OTU_0059	Ascomycota	Sordariomycetes	Sordariales	Chaetomiaceae	Chaetomium	-	yes	yes	1.41329	0.568613
OTU_0072	Ascomycota	Sordariomycetes	Sordariales	Chaetomiaceae	Chaetomium	-	yes		1.01003	0.388132
OTU_0078	Ascomycota	Sordariomycetes	Sordariales	Chaetomiaceae	Chaetomium	-	yes		0.931418	0.29284
OTU_0004	Ascomycota	Sordariomycetes	Sordariales	Chaetosphaeriaceae	Chaetosphaeria	Chaetosphaeria curvispora	yes	yes	55.9522	25.8126
OTU_0014	Ascomycota	Sordariomycetes	Spathulosporales	Spathulosporaceae	Spathulospora	Spathulospora adelpha	yes	yes	11.8987	5.79415
OTU_0090	Ascomycota	Sordariomycetes	Xylariales	-	-	-	yes		0.474121	0.504248
OTU_0023	Ascomycota	Sordariomycetes	Xylariales	Amphisphaeriaceae	-	-	yes	yes	3.9553	4.04076
OTU_0005	Basidiomycota	Agaricomycetes	Russulales	-	-	-	yes	yes	34.6369	41.6325
OTU_0026	Basidiomycota	Exobasidiomycetes	-	-	-	-	yes	yes	3.9927	2.48193
OTU_0027	Basidiomycota	Exobasidiomycetes	Malasseziales	-	Malassezia	-	yes	yes	3.09226	4.70082
OTU_0034	Basidiomycota	Microbotryomycetes	Sporidiobolales	-	-	-	yes	yes	1.21099	0.844987
OTU_0037	Basidiomycota	Microbotryomycetes	Sporidiobolales	Sporidiobolaceae	-	-	yes	yes	1.08321	1.30778
OTU_0012	Basidiomycota	Tremellomycetes	Tremellales	-	-	-	yes	yes	9.89596	8.03149
OTU_0009	Basidiomycota	Ustilaginomycetes	Ustilaginales	-	-	-	yes	yes	16.5291	23.5874
OTU_0049	Blastocladiomycota	Blastocladiomycetes	Blastocladiales	-	-	-	yes		0.951065	0.404676
OTU_0008	Chytridiomycota	Chytridiomycetes	-	-	-	-	yes	yes	19.7643	19.677
OTU_0035	Chytridiomycota	Chytridiomycetes	-	-	-	-		yes	0.197526	1.56019
OTU_0079	Chytridiomycota	Chytridiomycetes	-	-	-	-	yes		0.682954	0.46643
OTU_0025	Chytridiomycota	Chytridiomycetes	Chytridiales	-	-	-	yes	yes	2.00509	4.2689
OTU_0030	Chytridiomycota	Chytridiomycetes	Chytridiales	-	-	-		yes	0.0701263	3.22867
OTU_0015	Chytridiomycota	Chytridiomycetes	Cladochytriales	Cladochytriaceae	Nowakowskiella	-	yes	yes	10.1738	6.22999
OTU_0019	Chytridiomycota	Chytridiomycetes	Rhizophydiales	-	-	-	yes	yes	0.532488	9.91286
OTU_0042	Chytridiomycota	Monoblepharidomycetes	Monoblepharidales	-	-	-	yes		1.36297	0.498143
OTU_0032	Cryptomycota	unknown class	-	-	-	-		yes	0.0871253	2.24982
OTU_0038	Cryptomycota	unknown class	-	-	-	-	yes	yes	0.457537	2.18392
OTU_0028	Glomeromycota	Glomeromycetes	Glomerales	-	-	-	yes	yes	3.52639	1.88869
OTU_0045	Glomeromycota	Glomeromycetes	Glomerales	-	-	-	yes	yes	1.10784	0.693099
OTU_0043	Hyphochytriomycetes	-	Hyphochytriales	-	-	-	yes	yes	0.801172	1.40752
OTU_0056	Labyrinthulomycetes	-	-	-	D52	-	yes		0.52216	0.432213
OTU_0040	Labyrinthulomycetes	-	-	-	Sorodiplophrys	Ammopiptanthus mongolicus	yes	yes	2.15926	0.418556
OTU_0082	Labyrinthulomycetes	-	-	Thraustochytriaceae	Thraustochytrium	Thraustochytriidae sp.	yes		0.303014	0.20835
OTU_0013	Peronosporomycetes	-	-	-	-	-	yes	yes	14.6911	1.28827
OTU_0052	Peronosporomycetes	-	-	-	-	-	yes		0.785839	0.255565
	*Taxa used as input for the univariate GWAS

## Sheet: SNPs
trait	snp	chr	pos	allFreq	pValue	effect	effectSe	RLR2	LOD	snpStatus	propSnpVar	gwas	type_gwas	description
scoreDrought	Chr4pos3632808.1	4	3632808	0.453875	1.13248e-06	-0.597132	0.125055	0.0806912	5.94597	significant SNP	0.129152	RDA-D	one_trait	GWAS-RDA-drought-scores
scoreDrought	Chr4pos3648070.1	4	3648070	0.549815	8.08213e-07	0.607066	0.125503	0.082715	6.09247	significant SNP	0.133294	RDA-D	one_trait	GWAS-RDA-drought-scores
scoreControl	Chr1pos5498898.1	1	5498898	0.752768	1.14523e-06	0.45687	0.0957225	0.0806239	5.94111	significant SNP	0.105622	RDA-C	one_trait	GWAS-RDA-control-scores
scoreControl	Chr1pos5530841.1	1	5530841	0.250923	3.91628e-07	-0.469724	0.0945576	0.0870362	6.40713	significant SNP	0.113888	RDA-C	one_trait	GWAS-RDA-control-scores
OTU_0001	Chr7pos16162723.1	7	16162723	0.948339	1.78337e-07	0.0845779	0.0165675	0.0916884	6.74876	significant SNP	0.0848583	OTU-C	one_trait	GWAS-OTU-control
OTU_0002	Chr2pos26097336.1	2	26097336	0.118081	5.56254e-07	-0.164691	0.033577	0.0849476	6.25473	significant SNP	0.0989633	OTU-D	one_trait	GWAS-OTU-drought
OTU_0002	Chr2pos26151135.1	2	26151135	0.889299	3.02186e-07	0.171067	0.0341221	0.0885741	6.51973	significant SNP	0.100939	OTU-D	one_trait	GWAS-OTU-drought
OTU_0007	Chr10pos7061662.1	10	7061662	0.0332103	3.31052e-07	-0.644253	0.12892	0.0880335	6.4801	significant SNP	0.0875077	OTU-D	one_trait	GWAS-OTU-drought
OTU_0011	Chr4pos21345052.1	4	21345052	0.937269	5.39e-07	-0.61608	0.125461	0.0851352	6.26839	significant SNP	0.0995246	OTU-D	one_trait	GWAS-OTU-drought
OTU_0015	Chr1pos13629118.1	1	13629118	0.0221402	2.81844e-07	0.714054	0.142083	0.0889867	6.54999	significant SNP	0.0932611	OTU-D	one_trait	GWAS-OTU-drought
OTU_0019	Chr4pos18765756.1	4	18765756	0.935424	1.86695e-06	-0.566514	0.12102	0.0776785	5.72887	significant SNP	0.0791132	OTU-D	one_trait	GWAS-OTU-drought
OTU_0019	Chr4pos22658643.1	4	22658643	0.0295203	9.81815e-07	0.8405	0.175055	0.0815485	6.00797	significant SNP	0.0838718	OTU-D	one_trait	GWAS-OTU-drought
OTU_0019	Chr10pos15125375.1	10	15125375	0.095941	1.82069e-06	0.49974	0.106647	0.0778301	5.73976	significant SNP	0.0897684	OTU-D	one_trait	GWAS-OTU-drought
OTU_0019	Chr10pos15139435.1	10	15139435	0.904059	1.82069e-06	-0.49974	0.106647	0.0778301	5.73976	significant SNP	0.0897684	OTU-D	one_trait	GWAS-OTU-drought

## Sheet: LD_block_75Kb
SNP	Chr	Pos	LOD	analysis_name	BlockLeft	BlockRight	ChrFile	nGenes
Chr4pos3632808.1	4	3632808	5.94597	RDA-D	3557808	3707808	Chr4	20
Chr4pos3648070.1	4	3648070	6.09247	RDA-D	3573070	3723070	Chr4	19
Chr1pos5498898.1	1	5498898	5.94111	RDA-C	5423898	5573898	Chr1	18
Chr1pos5530841.1	1	5530841	6.40713	RDA-C	5455841	5605841	Chr1	16
Chr7pos16162723.1	7	16162723	6.74876	OTU-C	16087723	16237723	Chr7	27
Chr2pos26097336.1	2	26097336	6.25473	OTU-D	26022336	26172336	Chr2	19
Chr2pos26151135.1	2	26151135	6.51973	OTU-D	26076135	26226135	Chr2	19
Chr10pos7061662.1	10	7061662	6.4801	OTU-D	6986662	7136662	Chr10	20
Chr4pos21345052.1	4	21345052	6.26839	OTU-D	21270052	21420052	Chr4	23
Chr1pos13629118.1	1	13629118	6.54999	OTU-D	13554118	13704118	Chr1	24
Chr4pos18765756.1	4	18765756	5.72887	OTU-D	18690756	18840756	Chr4	22
Chr4pos22658643.1	4	22658643	6.00797	OTU-D	22583643	22733643	Chr4	20
Chr10pos15125375.1	10	15125375	5.73976	OTU-D	15050375	15200375	Chr10	26
Chr10pos15139435.1	10	15139435	5.73976	OTU-D	15064435	15214435	Chr10	27
								300

## Sheet: candidate_genes
locus_number	locus_name	description	SNP
1	LOC_Os04g06780	expressed_protein	Chr4pos3632808.1
2	LOC_Os04g06790	2-aminoethanethiol_dioxygenase_putative_expressed	Chr4pos3632808.1
3	LOC_Os04g06800	hypothetical_protein	Chr4pos3632808.1
4	LOC_Os04g06820	retrotransposon_protein_putative_unclassified_expressed	Chr4pos3632808.1
5	LOC_Os04g06830	hypothetical_protein	Chr4pos3632808.1
6	LOC_Os04g06840	expressed_protein	Chr4pos3632808.1
7	LOC_Os04g06850	expressed_protein	Chr4pos3632808.1
8	LOC_Os04g06860	peroxidase_28_precursor_putative_expressed	Chr4pos3632808.1
9	LOC_Os04g06870	retrotransposon_protein_putative_unclassified_expressed	Chr4pos3632808.1
10	LOC_Os04g06879	expressed_protein	Chr4pos3632808.1
11	LOC_Os04g06900	expressed_protein	Chr4pos3632808.1
12	LOC_Os04g06910	expressed_protein	Chr4pos3632808.1
13	LOC_Os04g06920	expressed_protein	Chr4pos3632808.1
14	LOC_Os04g06940	retrotransposon_protein_putative_unclassified_expressed	Chr4pos3632808.1
15	LOC_Os04g06950	conserved_hypothetical_protein	Chr4pos3632808.1
16	LOC_Os04g06960	retrotransposon_protein_putative_unclassified_expressed	Chr4pos3632808.1
17	LOC_Os04g06970	retrotransposon_protein_putative_unclassified_expressed	Chr4pos3632808.1
18	LOC_Os04g06980	retrotransposon_protein_putative_Ty3-gypsy_subclass	Chr4pos3632808.1
19	LOC_Os04g06990	expressed_protein	Chr4pos3632808.1
20	LOC_Os04g07060	retrotransposon_protein_putative_Ty3-gypsy_subclass_expressed	Chr4pos3632808.1
21	LOC_Os04g06790	2-aminoethanethiol_dioxygenase_putative_expressed	Chr4pos3648070.1
22	LOC_Os04g06800	hypothetical_protein	Chr4pos3648070.1
23	LOC_Os04g06820	retrotransposon_protein_putative_unclassified_expressed	Chr4pos3648070.1
24	LOC_Os04g06830	hypothetical_protein	Chr4pos3648070.1
25	LOC_Os04g06840	expressed_protein	Chr4pos3648070.1
26	LOC_Os04g06850	expressed_protein	Chr4pos3648070.1
27	LOC_Os04g06860	peroxidase_28_precursor_putative_expressed	Chr4pos3648070.1
28	LOC_Os04g06870	retrotransposon_protein_putative_unclassified_expressed	Chr4pos3648070.1
29	LOC_Os04g06879	expressed_protein	Chr4pos3648070.1
30	LOC_Os04g06900	expressed_protein	Chr4pos3648070.1
31	LOC_Os04g06910	expressed_protein	Chr4pos3648070.1
32	LOC_Os04g06920	expressed_protein	Chr4pos3648070.1
33	LOC_Os04g06940	retrotransposon_protein_putative_unclassified_expressed	Chr4pos3648070.1
34	LOC_Os04g06950	conserved_hypothetical_protein	Chr4pos3648070.1
35	LOC_Os04g06960	retrotransposon_protein_putative_unclassified_expressed	Chr4pos3648070.1
36	LOC_Os04g06970	retrotransposon_protein_putative_unclassified_expressed	Chr4pos3648070.1
37	LOC_Os04g06980	retrotransposon_protein_putative_Ty3-gypsy_subclass	Chr4pos3648070.1
38	LOC_Os04g06990	expressed_protein	Chr4pos3648070.1
39	LOC_Os04g07060	retrotransposon_protein_putative_Ty3-gypsy_subclass_expressed	Chr4pos3648070.1
40	LOC_Os01g10310	expressed_protein	Chr1pos5498898.1
41	LOC_Os01g10320	class_III_HD-Zip_protein_8_putative_expressed	Chr1pos5498898.1
42	LOC_Os01g10340	expressed_protein	Chr1pos5498898.1
43	LOC_Os01g10350	MPPN_domain_containing_protein_expressed	Chr1pos5498898.1
44	LOC_Os01g10370	AP2_domain_containing_protein_expressed	Chr1pos5498898.1
45	LOC_Os01g10380	transposon_protein_putative_CACTA_En_2FSpm_sub-class_expressed	Chr1pos5498898.1
46	LOC_Os01g10390	transposon_protein_putative_CACTA_En_2FSpm_sub-class_expressed	Chr1pos5498898.1
47	LOC_Os01g10400	expressed_protein	Chr1pos5498898.1
48	LOC_Os01g10410	transposon_protein_putative_unclassified	Chr1pos5498898.1
49	LOC_Os01g10420	expressed_protein	Chr1pos5498898.1
50	LOC_Os01g10430	protein_kinase_family_protein_putative_expressed	Chr1pos5498898.1
51	LOC_Os01g10440	xylosyltransferase_putative_expressed	Chr1pos5498898.1
52	LOC_Os01g10450	protein_kinase_domain_containing_protein_expressed	Chr1pos5498898.1
53	LOC_Os01g10460	expressed_protein	Chr1pos5498898.1
54	LOC_Os01g10470	RALFL17_-_Rapid_ALkalinization_Factor_RALF_family_protein_precursor_expressed	Chr1pos5498898.1
55	LOC_Os01g10480	plastocyanin-like_domain_containing_protein_putative_expressed	Chr1pos5498898.1
56	LOC_Os01g10490	keratin_type_I_cytoskeletal_9_putative_expressed	Chr1pos5498898.1
57	LOC_Os01g10504	OsMADS3_-_MADS-box_family_gene_with_MIKCc_type-box_expressed	Chr1pos5498898.1
58	LOC_Os01g10380	transposon_protein_putative_CACTA_En_2FSpm_sub-class_expressed	Chr1pos5530841.1
59	LOC_Os01g10390	transposon_protein_putative_CACTA_En_2FSpm_sub-class_expressed	Chr1pos5530841.1
60	LOC_Os01g10400	expressed_protein	Chr1pos5530841.1
61	LOC_Os01g10410	transposon_protein_putative_unclassified	Chr1pos5530841.1
62	LOC_Os01g10420	expressed_protein	Chr1pos5530841.1
63	LOC_Os01g10430	protein_kinase_family_protein_putative_expressed	Chr1pos5530841.1
64	LOC_Os01g10440	xylosyltransferase_putative_expressed	Chr1pos5530841.1
65	LOC_Os01g10450	protein_kinase_domain_containing_protein_expressed	Chr1pos5530841.1
66	LOC_Os01g10460	expressed_protein	Chr1pos5530841.1
67	LOC_Os01g10470	RALFL17_-_Rapid_ALkalinization_Factor_RALF_family_protein_precursor_expressed	Chr1pos5530841.1
68	LOC_Os01g10480	plastocyanin-like_domain_containing_protein_putative_expressed	Chr1pos5530841.1
69	LOC_Os01g10490	keratin_type_I_cytoskeletal_9_putative_expressed	Chr1pos5530841.1
70	LOC_Os01g10504	OsMADS3_-_MADS-box_family_gene_with_MIKCc_type-box_expressed	Chr1pos5530841.1
71	LOC_Os01g10520	expressed_protein	Chr1pos5530841.1
72	LOC_Os01g10530	expressed_protein	Chr1pos5530841.1
73	LOC_Os01g10550	DEFL35_-_Defensin_and_Defensin-like_DEFL_family_expressed	Chr1pos5530841.1
74	LOC_Os07g27530	retrotransposon_protein_putative_unclassified_expressed	Chr7pos16162723.1
75	LOC_Os07g27540	retrotransposon_protein_putative_Ty3-gypsy_subclass	Chr7pos16162723.1
76	LOC_Os07g27550	retrotransposon_protein_putative_Ty3-gypsy_subclass	Chr7pos16162723.1
77	LOC_Os07g27560	retrotransposon_protein_putative_Ty3-gypsy_subclass_expressed	Chr7pos16162723.1
78	LOC_Os07g27570	retrotransposon_protein_putative_unclassified_expressed	Chr7pos16162723.1
79	LOC_Os07g27580	HAD_superfamily_phosphatase_putative_expressed	Chr7pos16162723.1
80	LOC_Os07g27590	retrotransposon_protein_putative_unclassified_expressed	Chr7pos16162723.1
81	LOC_Os07g27610	expressed_protein	Chr7pos16162723.1
82	LOC_Os07g27620	hypothetical_protein	Chr7pos16162723.1
83	LOC_Os07g27630	expressed_protein	Chr7pos16162723.1
84	LOC_Os07g27650	expressed_protein	Chr7pos16162723.1
85	LOC_Os07g27660	transposon_protein_putative_Pong_sub-class	Chr7pos16162723.1
86	LOC_Os07g27670	WRKY115_expressed	Chr7pos16162723.1
87	LOC_Os07g27680	expressed_protein	Chr7pos16162723.1
88	LOC_Os07g27690	retrotransposon_protein_putative_unclassified_expressed	Chr7pos16162723.1
89	LOC_Os07g27700	retrotransposon_protein_putative_unclassified_expressed	Chr7pos16162723.1
90	LOC_Os07g27710	expressed_protein	Chr7pos16162723.1
91	LOC_Os07g27720	retrotransposon_protein_putative_Ty3-gypsy_subclass_expressed	Chr7pos16162723.1
92	LOC_Os07g27730	retrotransposon_protein_putative_Ty3-gypsy_subclass_expressed	Chr7pos16162723.1
93	LOC_Os07g27740	retrotransposon_protein_putative_Ty3-gypsy_subclass_expressed	Chr7pos16162723.1
94	LOC_Os07g27750	expressed_protein	Chr7pos16162723.1
95	LOC_Os07g27760	expressed_protein	Chr7pos16162723.1
96	LOC_Os07g27770	transposon_protein_putative_unclassified_expressed	Chr7pos16162723.1
97	LOC_Os07g27780	aminotransferase_putative_expressed	Chr7pos16162723.1
98	LOC_Os07g27790	glutamate--cysteine_ligase_chloroplast_precursor_putative_expressed	Chr7pos16162723.1
99	LOC_Os07g27800	transposon_protein_putative_unclassified_expressed	Chr7pos16162723.1
100	LOC_Os07g27810	fiber_protein_Fb34_putative_expressed	Chr7pos16162723.1
101	LOC_Os02g43170	B-box_zinc_finger_family_protein_putative_expressed	Chr2pos26097336.1
102	LOC_Os02g43180	OsGrx_C3_-_glutaredoxin_subgroup_I_expressed	Chr2pos26097336.1
103	LOC_Os02g43194	aldehyde_dehydrogenase_putative_expressed	Chr2pos26097336.1
104	LOC_Os02g43210	expressed_protein	Chr2pos26097336.1
105	LOC_Os02g43220	polyamine_oxidase_putative_expressed	Chr2pos26097336.1
106	LOC_Os02g43230	expressed_protein	Chr2pos26097336.1
107	LOC_Os02g43250	receptor-like_protein_kinase_precursor_putative_expressed	Chr2pos26097336.1
108	LOC_Os02g43260	retrotransposon_protein_putative_unclassified_expressed	Chr2pos26097336.1
109	LOC_Os02g43270	retrotransposon_protein_putative_unclassified_expressed	Chr2pos26097336.1
110	LOC_Os02g43280	aldehyde_dehydrogenase_putative_expressed	Chr2pos26097336.1
111	LOC_Os02g43290	protein_kinase_domain_containing_protein_expressed	Chr2pos26097336.1
112	LOC_Os02g43300	expressed_protein	Chr2pos26097336.1
113	LOC_Os02g43310	expressed_protein	Chr2pos26097336.1
114	LOC_Os02g43314	expressed_protein	Chr2pos26097336.1
115	LOC_Os02g43320	expressed_protein	Chr2pos26097336.1
116	LOC_Os02g43330	homeobox_associated_leucine_zipper_putative_expressed	Chr2pos26097336.1
117	LOC_Os02g43340	hydrolase_alpha_2Fbeta_fold_family_domain_containing_protein_expressed	Chr2pos26097336.1
118	LOC_Os02g43350	OsFtsH7__FtsH_protease_homologue_of_AtFtsH7_expressed	Chr2pos26097336.1
119	LOC_Os02g43360	cytochrome_b5-like_Heme_2FSteroid_binding_domain_containing_protein_expressed	Chr2pos26097336.1
120	LOC_Os02g43280	aldehyde_dehydrogenase_putative_expressed	Chr2pos26151135.1
121	LOC_Os02g43290	protein_kinase_domain_containing_protein_expressed	Chr2pos26151135.1
122	LOC_Os02g43300	expressed_protein	Chr2pos26151135.1
123	LOC_Os02g43310	expressed_protein	Chr2pos26151135.1
124	LOC_Os02g43314	expressed_protein	Chr2pos26151135.1
125	LOC_Os02g43320	expressed_protein	Chr2pos26151135.1
126	LOC_Os02g43330	homeobox_associated_leucine_zipper_putative_expressed	Chr2pos26151135.1
127	LOC_Os02g43340	hydrolase_alpha_2Fbeta_fold_family_domain_containing_protein_expressed	Chr2pos26151135.1
128	LOC_Os02g43350	OsFtsH7__FtsH_protease_homologue_of_AtFtsH7_expressed	Chr2pos26151135.1
129	LOC_Os02g43360	cytochrome_b5-like_Heme_2FSteroid_binding_domain_containing_protein_expressed	Chr2pos26151135.1
130	LOC_Os02g43370	transposon_protein_putative_unclassified_expressed	Chr2pos26151135.1
131	LOC_Os02g43380	expressed_protein	Chr2pos26151135.1
132	LOC_Os02g43390	retrotransposon_protein_putative_Ty3-gypsy_subclass_expressed	Chr2pos26151135.1
133	LOC_Os02g43400	retrotransposon_protein_putative_unclassified_expressed	Chr2pos26151135.1
134	LOC_Os02g43410	transposon_protein_putative_unclassified_expressed	Chr2pos26151135.1
135	LOC_Os02g43420	hypothetical_protein	Chr2pos26151135.1
136	LOC_Os02g43430	protein_kinase_domain_containing_protein_expressed	Chr2pos26151135.1
137	LOC_Os02g43440	expressed_protein	Chr2pos26151135.1
138	LOC_Os02g43450	retrotransposon_protein_putative_Ty3-gypsy_subclass_expressed	Chr2pos26151135.1
139	LOC_Os10g12560	transposon_protein_putative_CACTA_En_2FSpm_sub-class_expressed	Chr10pos7061662.1
140	LOC_Os10g12570	transposon_protein_putative_CACTA_En_2FSpm_sub-class_expressed	Chr10pos7061662.1
141	LOC_Os10g12580	retrotransposon_protein_putative_Ty3-gypsy_subclass_expressed	Chr10pos7061662.1
142	LOC_Os10g12590	retrotransposon_protein_putative_Ty3-gypsy_subclass_expressed	Chr10pos7061662.1
143	LOC_Os10g12610	expressed_protein	Chr10pos7061662.1
144	LOC_Os10g12620	protein_kinase_domain_containing_protein_expressed	Chr10pos7061662.1
145	LOC_Os10g12630	retrotransposon_protein_putative_Ty3-gypsy_subclass_expressed	Chr10pos7061662.1
146	LOC_Os10g12640	ligA_putative_expressed	Chr10pos7061662.1
147	LOC_Os10g12650	retrotransposon_protein_putative_unclassified_expressed	Chr10pos7061662.1
148	LOC_Os10g12660	retrotransposon_protein_putative_unclassified	Chr10pos7061662.1
149	LOC_Os10g12670	retrotransposon_protein_putative_Ty3-gypsy_subclass_expressed	Chr10pos7061662.1
150	LOC_Os10g12680	transposon_protein_putative_unclassified	Chr10pos7061662.1
151	LOC_Os10g12690	retrotransposon_protein_putative_Ty3-gypsy_subclass_expressed	Chr10pos7061662.1
152	LOC_Os10g12700	retrotransposon_protein_putative_unclassified	Chr10pos7061662.1
153	LOC_Os10g12710	retrotransposon_protein_putative_Ty3-gypsy_subclass_expressed	Chr10pos7061662.1
154	LOC_Os10g12720	retrotransposon_protein_putative_unclassified_expressed	Chr10pos7061662.1
155	LOC_Os10g12730	retrotransposon_protein_putative_unclassified_expressed	Chr10pos7061662.1
156	LOC_Os10g12740	retrotransposon_protein_putative_unclassified_expressed	Chr10pos7061662.1
157	LOC_Os10g12750	expressed_protein	Chr10pos7061662.1
158	LOC_Os10g12760	retrotransposon_protein_putative_unclassified_expressed	Chr10pos7061662.1
159	LOC_Os04g35000	expressed_protein	Chr4pos21345052.1
160	LOC_Os04g35010	helix-loop-helix_DNA-binding_domain_containing_protein_expressed	Chr4pos21345052.1
161	LOC_Os04g35020	CSLH2_-_cellulose_synthase-like_family_H_expressed	Chr4pos21345052.1
162	LOC_Os04g35030	CSLH3_-_cellulose_synthase-like_family_H_expressed	Chr4pos21345052.1
163	LOC_Os04g35050	retrotransposon_protein_putative_unclassified	Chr4pos21345052.1
164	LOC_Os04g35060	nicotinate_phosphoribosyltransferase_family_domain_containing_protein_expressed	Chr4pos21345052.1
165	LOC_Os04g35070	expressed_protein	Chr4pos21345052.1
166	LOC_Os04g35080	protein_kinase_domain_containing_protein_expressed	Chr4pos21345052.1
167	LOC_Os04g35090	40S_ribosomal_protein_S10_putative_expressed	Chr4pos21345052.1
168	LOC_Os04g35100	phospholipase_C_putative_expressed	Chr4pos21345052.1
169	LOC_Os04g35114	receptor-like_kinase_putative_expressed	Chr4pos21345052.1
170	LOC_Os04g35130	expressed_protein	Chr4pos21345052.1
171	LOC_Os04g35140	OsSub41_-_Putative_Subtilisin_homologue_expressed	Chr4pos21345052.1
172	LOC_Os04g36640	dehydration-responsive_element-binding_protein_putative_expressed	Chr4pos21345052.1
173	LOC_Os04g35160	CorA-like_magnesium_transporter_protein_putative_expressed	Chr4pos21345052.1
174	LOC_Os04g35170	expressed_protein	Chr4pos21345052.1
175	LOC_Os04g35180	co-chaperone_GrpE_protein_putative_expressed	Chr4pos21345052.1
176	LOC_Os04g35190	OsFBX133_-_F-box_domain_containing_protein_expressed	Chr4pos21345052.1
177	LOC_Os04g35200	expressed_protein	Chr4pos21345052.1
178	LOC_Os04g35210	Leucine_Rich_Repeat_family_protein_expressed	Chr4pos21345052.1
179	LOC_Os04g35220	expressed_protein	Chr4pos21345052.1
180	LOC_Os04g35230	expressed_protein	Chr4pos21345052.1
181	LOC_Os04g35240	CAMK_CAMK_like.25_-_CAMK_includes_calcium_2Fcalmodulin_depedent_protein_kinases_expressed	Chr4pos21345052.1
182	LOC_Os01g24060	importin_subunit_alpha_putative_expressed	Chr1pos13629118.1
183	LOC_Os01g24070	GATA_zinc_finger_domain_containing_protein_expressed	Chr1pos13629118.1
184	LOC_Os01g24080	expressed_protein	Chr1pos13629118.1
185	LOC_Os01g24090	TPR_repeat_putative_expressed	Chr1pos13629118.1
186	LOC_Os01g24100	transposon_protein_putative_unclassified_expressed	Chr1pos13629118.1
187	LOC_Os01g24110	expressed_protein	Chr1pos13629118.1
188	LOC_Os01g24120	hypothetical_protein	Chr1pos13629118.1
189	LOC_Os01g24130	transposon_protein_putative_CACTA_En_2FSpm_sub-class_expressed	Chr1pos13629118.1
190	LOC_Os01g24140	transposon_protein_putative_CACTA_En_2FSpm_sub-class_expressed	Chr1pos13629118.1
191	LOC_Os01g24150	hypothetical_protein	Chr1pos13629118.1
192	LOC_Os01g24160	hypothetical_protein	Chr1pos13629118.1
193	LOC_Os01g24170	hypothetical_protein	Chr1pos13629118.1
194	LOC_Os01g24180	retrotransposon_protein_putative_unclassified	Chr1pos13629118.1
195	LOC_Os01g24190	retrotransposon_protein_putative_unclassified	Chr1pos13629118.1
196	LOC_Os01g24200	expressed_protein	Chr1pos13629118.1
197	LOC_Os01g24210	retrotransposon_protein_putative_Ty1-copia_subclass_expressed	Chr1pos13629118.1
198	LOC_Os01g24220	retrotransposon_protein_putative_Ty1-copia_subclass	Chr1pos13629118.1
199	LOC_Os01g24230	retrotransposon_putative_centromere-specific	Chr1pos13629118.1
200	LOC_Os01g24240	expressed_protein	Chr1pos13629118.1
201	LOC_Os01g24260	retrotransposon_protein_putative_Ty1-copia_subclass_expressed	Chr1pos13629118.1
202	LOC_Os01g24270	hypothetical_protein	Chr1pos13629118.1
203	LOC_Os01g24280	retrotransposon_protein_putative_unclassified_expressed	Chr1pos13629118.1
204	LOC_Os01g24294	retrotransposon_protein_putative_Ty3-gypsy_subclass_expressed	Chr1pos13629118.1
205	LOC_Os01g24310	transposon_protein_putative_CACTA_En_2FSpm_sub-class_expressed	Chr1pos13629118.1
206	LOC_Os04g31250	DEFL49_-_Defensin_and_Defensin-like_DEFL_family_expressed	Chr4pos18765756.1
207	LOC_Os04g31260	hypothetical_protein	Chr4pos18765756.1
208	LOC_Os04g31270	EMB1688_putative_expressed	Chr4pos18765756.1
209	LOC_Os04g31290	helix-loop-helix_DNA-binding_domain_containing_protein_expressed	Chr4pos18765756.1
210	LOC_Os04g31300	transposon_protein_putative_unclassified_expressed	Chr4pos18765756.1
211	LOC_Os04g31310	hypothetical_protein	Chr4pos18765756.1
212	LOC_Os04g31320	SWIB_2FMDM2_domain_containing_protein_expressed	Chr4pos18765756.1
213	LOC_Os04g31330	exo70_exocyst_complex_subunit_domain_containing_protein_expressed	Chr4pos18765756.1
214	LOC_Os04g31340	CBS_domain_containing_membrane_protein_putative_expressed	Chr4pos18765756.1
215	LOC_Os04g31350	expressed_protein	Chr4pos18765756.1
216	LOC_Os04g31360	hypothetical_protein	Chr4pos18765756.1
217	LOC_Os04g31370	retrotransposon_protein_putative_unclassified	Chr4pos18765756.1
218	LOC_Os04g31390	vacuolar_protein_sorting-associated_protein_11_putative_expressed	Chr4pos18765756.1
219	LOC_Os04g31400	expressed_protein	Chr4pos18765756.1
220	LOC_Os04g31410	RALFL37_-_Rapid_ALkalinization_Factor_RALF_family_protein_precursor_expressed	Chr4pos18765756.1
221	LOC_Os04g31420	retrotransposon_protein_putative_unclassified_expressed	Chr4pos18765756.1
222	LOC_Os04g31430	RALFL30_-_Rapid_ALkalinization_Factor_RALF_family_protein_precursor_putative_expressed	Chr4pos18765756.1
223	LOC_Os04g31440	retrotransposon_protein_putative_unclassified_expressed	Chr4pos18765756.1
224	LOC_Os04g31460	RALFL39_-_Rapid_ALkalinization_Factor_RALF_family_protein_precursor_expressed	Chr4pos18765756.1
225	LOC_Os04g31470	expressed_protein	Chr4pos18765756.1
226	LOC_Os04g31484	RALFL_-_Rapid_ALkalinization_Factor_RALF_family_protein_precursor_expressed	Chr4pos18765756.1
227	LOC_Os04g31500	retrotransposon_protein_putative_unclassified_expressed	Chr4pos18765756.1
228	LOC_Os04g37970	transporter_family_protein_putative_expressed	Chr4pos22658643.1
229	LOC_Os04g37980	transporter_family_protein_putative_expressed	Chr4pos22658643.1
230	LOC_Os04g37990	transporter_family_protein_putative_expressed	Chr4pos22658643.1
231	LOC_Os04g38000	expressed_protein	Chr4pos22658643.1
232	LOC_Os04g38010	transporter_family_protein_putative_expressed	Chr4pos22658643.1
233	LOC_Os04g38026	transporter_family_protein_putative_expressed	Chr4pos22658643.1
234	LOC_Os04g38042	retrotransposon_protein_putative_unclassified_expressed	Chr4pos22658643.1
235	LOC_Os04g38060	retrotransposon_protein_putative_unclassified_expressed	Chr4pos22658643.1
236	LOC_Os04g38070	retrotransposon_protein_putative_unclassified_expressed	Chr4pos22658643.1
237	LOC_Os04g38090	retrotransposon_protein_putative_Ty3-gypsy_subclass_expressed	Chr4pos22658643.1
238	LOC_Os04g38100	retrotransposon_protein_putative_unclassified	Chr4pos22658643.1
239	LOC_Os04g38110	retrotransposon_protein_putative_unclassified	Chr4pos22658643.1
240	LOC_Os04g38120	retrotransposon_protein_putative_Ty3-gypsy_subclass_expressed	Chr4pos22658643.1
241	LOC_Os04g38129	retrotransposon_protein_putative_unclassified	Chr4pos22658643.1
242	LOC_Os04g38140	retrotransposon_protein_putative_unclassified_expressed	Chr4pos22658643.1
243	LOC_Os04g38150	retrotransposon_protein_putative_Ty3-gypsy_subclass	Chr4pos22658643.1
244	LOC_Os04g38160	retrotransposon_protein_putative_unclassified_expressed	Chr4pos22658643.1
245	LOC_Os04g38170	retrotransposon_protein_putative_unclassified_expressed	Chr4pos22658643.1
246	LOC_Os04g38180	retrotransposon_protein_putative_Ty3-gypsy_subclass_expressed	Chr4pos22658643.1
247	LOC_Os04g38190	retrotransposon_protein_putative_Ty3-gypsy_subclass_expressed	Chr4pos22658643.1
248	LOC_Os10g28890	retrotransposon_protein_putative_unclassified_expressed	Chr10pos15125375.1
249	LOC_Os10g28900	retrotransposon_protein_putative_Ty3-gypsy_subclass	Chr10pos15125375.1
250	LOC_Os10g28910	retrotransposon_protein_putative_unclassified	Chr10pos15125375.1
251	LOC_Os10g28914	expressed_protein	Chr10pos15125375.1
252	LOC_Os10g28920	retrotransposon_protein_putative_Ty3-gypsy_subclass	Chr10pos15125375.1
253	LOC_Os10g28930	retrotransposon_protein_putative_Ty3-gypsy_subclass_expressed	Chr10pos15125375.1
254	LOC_Os10g28950	retrotransposon_protein_putative_Ty3-gypsy_subclass_expressed	Chr10pos15125375.1
255	LOC_Os10g28960	expressed_protein	Chr10pos15125375.1
256	LOC_Os10g28970	BTB6_-_Bric-a-Brac_Tramtrack_Broad_Complex_BTB_domain_expressed	Chr10pos15125375.1
257	LOC_Os10g28975	BTB_2FPOZ_domain_containing_protein_putative_expressed	Chr10pos15125375.1
258	LOC_Os10g28990	MBTB42_-_Bric-a-Brac_Tramtrack_Broad_Complex_BTB_domain_with_Meprin_and_TRAF_Homology_MATH_domain_expressed	Chr10pos15125375.1
259	LOC_Os10g29000	transposon_protein_putative_CACTA_En_2FSpm_sub-class	Chr10pos15125375.1
260	LOC_Os10g29010	transposon_protein_putative_CACTA_En_2FSpm_sub-class_expressed	Chr10pos15125375.1
261	LOC_Os10g29020	ATBPM2_putative_expressed	Chr10pos15125375.1
262	LOC_Os10g29040	expressed_protein	Chr10pos15125375.1
263	LOC_Os10g29050	MBTB43_-_Bric-a-Brac_Tramtrack_Broad_Complex_BTB_domain_with_Meprin_and_TRAF_Homology_MATH_domain_expressed	Chr10pos15125375.1
264	LOC_Os10g29060	BTB7_-_Bric-a-Brac_Tramtrack_Broad_Complex_BTB_domain_expressed	Chr10pos15125375.1
265	LOC_Os10g29070	transposon_protein_putative_unclassified_expressed	Chr10pos15125375.1
266	LOC_Os10g29090	retrotransposon_protein_putative_unclassified_expressed	Chr10pos15125375.1
267	LOC_Os10g29100	MBTB44_-_Bric-a-Brac_Tramtrack_Broad_Complex_BTB_domain_with_Meprin_and_TRAF_Homology_MATH_domain_expressed	Chr10pos15125375.1
268	LOC_Os10g29110	MBTB45_-_Bric-a-Brac_Tramtrack_Broad_Complex_BTB_domain_with_Meprin_and_TRAF_Homology_MATH_domain_expressed	Chr10pos15125375.1
269	LOC_Os10g29120	speckle-type_POZ_protein_putative_expressed	Chr10pos15125375.1
270	LOC_Os10g29130	conserved_hypothetical_protein	Chr10pos15125375.1
271	LOC_Os10g29150	MBTB46_-_Bric-a-Brac_Tramtrack_Broad_Complex_BTB_domain_with_Meprin_and_TRAF_Homology_MATH_domain_expressed	Chr10pos15125375.1
272	LOC_Os10g29159	expressed_protein	Chr10pos15125375.1
273	LOC_Os10g29170	transposon_protein_putative_Ac_2FDs_sub-class_expressed	Chr10pos15125375.1
274	LOC_Os10g28910	retrotransposon_protein_putative_unclassified	Chr10pos15139435.1
275	LOC_Os10g28914	expressed_protein	Chr10pos15139435.1
276	LOC_Os10g28920	retrotransposon_protein_putative_Ty3-gypsy_subclass	Chr10pos15139435.1
277	LOC_Os10g28930	retrotransposon_protein_putative_Ty3-gypsy_subclass_expressed	Chr10pos15139435.1
278	LOC_Os10g28950	retrotransposon_protein_putative_Ty3-gypsy_subclass_expressed	Chr10pos15139435.1
279	LOC_Os10g28960	expressed_protein	Chr10pos15139435.1
280	LOC_Os10g28970	BTB6_-_Bric-a-Brac_Tramtrack_Broad_Complex_BTB_domain_expressed	Chr10pos15139435.1
281	LOC_Os10g28975	BTB_2FPOZ_domain_containing_protein_putative_expressed	Chr10pos15139435.1
282	LOC_Os10g28990	MBTB42_-_Bric-a-Brac_Tramtrack_Broad_Complex_BTB_domain_with_Meprin_and_TRAF_Homology_MATH_domain_expressed	Chr10pos15139435.1
283	LOC_Os10g29000	transposon_protein_putative_CACTA_En_2FSpm_sub-class	Chr10pos15139435.1
284	LOC_Os10g29010	transposon_protein_putative_CACTA_En_2FSpm_sub-class_expressed	Chr10pos15139435.1
285	LOC_Os10g29020	ATBPM2_putative_expressed	Chr10pos15139435.1
286	LOC_Os10g29040	expressed_protein	Chr10pos15139435.1
287	LOC_Os10g29050	MBTB43_-_Bric-a-Brac_Tramtrack_Broad_Complex_BTB_domain_with_Meprin_and_TRAF_Homology_MATH_domain_expressed	Chr10pos15139435.1
288	LOC_Os10g29060	BTB7_-_Bric-a-Brac_Tramtrack_Broad_Complex_BTB_domain_expressed	Chr10pos15139435.1
289	LOC_Os10g29070	transposon_protein_putative_unclassified_expressed	Chr10pos15139435.1
290	LOC_Os10g29090	retrotransposon_protein_putative_unclassified_expressed	Chr10pos15139435.1
291	LOC_Os10g29100	MBTB44_-_Bric-a-Brac_Tramtrack_Broad_Complex_BTB_domain_with_Meprin_and_TRAF_Homology_MATH_domain_expressed	Chr10pos15139435.1
292	LOC_Os10g29110	MBTB45_-_Bric-a-Brac_Tramtrack_Broad_Complex_BTB_domain_with_Meprin_and_TRAF_Homology_MATH_domain_expressed	Chr10pos15139435.1
293	LOC_Os10g29120	speckle-type_POZ_protein_putative_expressed	Chr10pos15139435.1
294	LOC_Os10g29130	conserved_hypothetical_protein	Chr10pos15139435.1
295	LOC_Os10g29150	MBTB46_-_Bric-a-Brac_Tramtrack_Broad_Complex_BTB_domain_with_Meprin_and_TRAF_Homology_MATH_domain_expressed	Chr10pos15139435.1
296	LOC_Os10g29159	expressed_protein	Chr10pos15139435.1
297	LOC_Os10g29170	transposon_protein_putative_Ac_2FDs_sub-class_expressed	Chr10pos15139435.1
298	LOC_Os10g29180	MBTB47_-_Bric-a-Brac_Tramtrack_Broad_Complex_BTB_domain_with_Meprin_and_TRAF_Homology_MATH_domain_expressed	Chr10pos15139435.1
299	LOC_Os10g29190	BTB_2FPOZ_domain_containing_protein_expressed	Chr10pos15139435.1
300	LOC_Os10g29210	retrotransposon_protein_putative_unclassified_expressed	Chr10pos15139435.1

## Sheet: genes_known_function
locus_name	description*	SNP	GWAS	OTU
LOC_Os04g06790	2-aminoethanethiol_dioxygenase_putative_expressed	Chr4pos3632808.1	RDA-D	NA
LOC_Os04g06790	2-aminoethanethiol_dioxygenase_putative_expressed	Chr4pos3648070.1	RDA-D	NA
LOC_Os04g35090	40S_ribosomal_protein_S10_putative_expressed	Chr4pos21345052.1	OTU-D	OTU_0011
LOC_Os02g43194	aldehyde_dehydrogenase_putative_expressed	Chr2pos26097336.1	OTU-D	OTU_0002
LOC_Os02g43280	aldehyde_dehydrogenase_putative_expressed	Chr2pos26097336.1	OTU-D	OTU_0002
LOC_Os02g43280	aldehyde_dehydrogenase_putative_expressed	Chr2pos26151135.1	OTU-D	OTU_0002
LOC_Os07g27780	aminotransferase_putative_expressed	Chr7pos16162723.1	OTU-C	OTU_0001
LOC_Os01g10370	AP2_domain_containing_protein_expressed	Chr1pos5498898.1	RDA-C	NA
LOC_Os10g29020	ATBPM2_putative_expressed	Chr10pos15125375.1	OTU-D	OTU_0019
LOC_Os10g29020	ATBPM2_putative_expressed	Chr10pos15139435.1	OTU-D	OTU_0019
LOC_Os02g43170	B-box_zinc_finger_family_protein_putative_expressed	Chr2pos26097336.1	OTU-D	OTU_0002
LOC_Os10g29190	BTB_2FPOZ_domain_containing_protein_expressed	Chr10pos15139435.1	OTU-D	OTU_0019
LOC_Os10g28975	BTB_2FPOZ_domain_containing_protein_putative_expressed	Chr10pos15125375.1	OTU-D	OTU_0019
LOC_Os10g28975	BTB_2FPOZ_domain_containing_protein_putative_expressed	Chr10pos15139435.1	OTU-D	OTU_0019
LOC_Os10g28970	BTB6_-_Bric-a-Brac_Tramtrack_Broad_Complex_BTB_domain_expressed	Chr10pos15125375.1	OTU-D	OTU_0019
LOC_Os10g28970	BTB6_-_Bric-a-Brac_Tramtrack_Broad_Complex_BTB_domain_expressed	Chr10pos15139435.1	OTU-D	OTU_0019
LOC_Os10g29060	BTB7_-_Bric-a-Brac_Tramtrack_Broad_Complex_BTB_domain_expressed	Chr10pos15125375.1	OTU-D	OTU_0019
LOC_Os10g29060	BTB7_-_Bric-a-Brac_Tramtrack_Broad_Complex_BTB_domain_expressed	Chr10pos15139435.1	OTU-D	OTU_0019
LOC_Os04g35240	CAMK_CAMK_like.25_-_CAMK_includes_calcium_2Fcalmodulin_depedent_protein_kinases_expressed	Chr4pos21345052.1	OTU-D	OTU_0011
LOC_Os04g31340	CBS_domain_containing_membrane_protein_putative_expressed	Chr4pos18765756.1	OTU-D	OTU_0019
LOC_Os01g10320	class_III_HD-Zip_protein_8_putative_expressed	Chr1pos5498898.1	RDA-C	NA
LOC_Os04g35180	co-chaperone_GrpE_protein_putative_expressed	Chr4pos21345052.1	OTU-D	OTU_0011
LOC_Os10g29130	conserved_hypothetical_protein	Chr10pos15125375.1	OTU-D	OTU_0019
LOC_Os10g29130	conserved_hypothetical_protein	Chr10pos15139435.1	OTU-D	OTU_0019
LOC_Os04g06950	conserved_hypothetical_protein	Chr4pos3632808.1	RDA-D	NA
LOC_Os04g06950	conserved_hypothetical_protein	Chr4pos3648070.1	RDA-D	NA
LOC_Os04g35160	CorA-like_magnesium_transporter_protein_putative_expressed	Chr4pos21345052.1	OTU-D	OTU_0011
LOC_Os04g35020	CSLH2_-_cellulose_synthase-like_family_H_expressed	Chr4pos21345052.1	OTU-D	OTU_0011
LOC_Os04g35030	CSLH3_-_cellulose_synthase-like_family_H_expressed	Chr4pos21345052.1	OTU-D	OTU_0011
LOC_Os02g43360	cytochrome_b5-like_Heme_2FSteroid_binding_domain_containing_protein_expressed	Chr2pos26097336.1	OTU-D	OTU_0002
LOC_Os02g43360	cytochrome_b5-like_Heme_2FSteroid_binding_domain_containing_protein_expressed	Chr2pos26151135.1	OTU-D	OTU_0002
LOC_Os01g10550	DEFL35_-_Defensin_and_Defensin-like_DEFL_family_expressed	Chr1pos5530841.1	RDA-C	NA
LOC_Os04g31250	DEFL49_-_Defensin_and_Defensin-like_DEFL_family_expressed	Chr4pos18765756.1	OTU-D	OTU_0019
LOC_Os04g36640	dehydration-responsive_element-binding_protein_putative_expressed	Chr4pos21345052.1	OTU-D	OTU_0011
LOC_Os04g31270	EMB1688_putative_expressed	Chr4pos18765756.1	OTU-D	OTU_0019
LOC_Os04g31330	exo70_exocyst_complex_subunit_domain_containing_protein_expressed	Chr4pos18765756.1	OTU-D	OTU_0019
LOC_Os07g27810	fiber_protein_Fb34_putative_expressed	Chr7pos16162723.1	OTU-C	OTU_0001
LOC_Os01g24070	GATA_zinc_finger_domain_containing_protein_expressed	Chr1pos13629118.1	OTU-D	OTU_0015
LOC_Os07g27790	glutamate--cysteine_ligase_chloroplast_precursor_putative_expressed	Chr7pos16162723.1	OTU-C	OTU_0001
LOC_Os07g27580	HAD_superfamily_phosphatase_putative_expressed	Chr7pos16162723.1	OTU-C	OTU_0001
LOC_Os04g31290	helix-loop-helix_DNA-binding_domain_containing_protein_expressed	Chr4pos18765756.1	OTU-D	OTU_0019
LOC_Os04g35010	helix-loop-helix_DNA-binding_domain_containing_protein_expressed	Chr4pos21345052.1	OTU-D	OTU_0011
LOC_Os02g43330	homeobox_associated_leucine_zipper_putative_expressed	Chr2pos26097336.1	OTU-D	OTU_0002
LOC_Os02g43330	homeobox_associated_leucine_zipper_putative_expressed	Chr2pos26151135.1	OTU-D	OTU_0002
LOC_Os02g43340	hydrolase_alpha_2Fbeta_fold_family_domain_containing_protein_expressed	Chr2pos26097336.1	OTU-D	OTU_0002
LOC_Os02g43340	hydrolase_alpha_2Fbeta_fold_family_domain_containing_protein_expressed	Chr2pos26151135.1	OTU-D	OTU_0002
LOC_Os01g24060	importin_subunit_alpha_putative_expressed	Chr1pos13629118.1	OTU-D	OTU_0015
LOC_Os01g10490	keratin_type_I_cytoskeletal_9_putative_expressed	Chr1pos5498898.1	RDA-C	NA
LOC_Os01g10490	keratin_type_I_cytoskeletal_9_putative_expressed	Chr1pos5530841.1	RDA-C	NA
LOC_Os04g35210	Leucine_Rich_Repeat_family_protein_expressed	Chr4pos21345052.1	OTU-D	OTU_0011
LOC_Os10g12640	ligA_putative_expressed	Chr10pos7061662.1	OTU-D	OTU_0007
LOC_Os10g28990	MBTB42_-_Bric-a-Brac_Tramtrack_Broad_Complex_BTB_domain_with_Meprin_and_TRAF_Homology_MATH_domain_expressed	Chr10pos15125375.1	OTU-D	OTU_0019
LOC_Os10g28990	MBTB42_-_Bric-a-Brac_Tramtrack_Broad_Complex_BTB_domain_with_Meprin_and_TRAF_Homology_MATH_domain_expressed	Chr10pos15139435.1	OTU-D	OTU_0019
LOC_Os10g29050	MBTB43_-_Bric-a-Brac_Tramtrack_Broad_Complex_BTB_domain_with_Meprin_and_TRAF_Homology_MATH_domain_expressed	Chr10pos15125375.1	OTU-D	OTU_0019
LOC_Os10g29050	MBTB43_-_Bric-a-Brac_Tramtrack_Broad_Complex_BTB_domain_with_Meprin_and_TRAF_Homology_MATH_domain_expressed	Chr10pos15139435.1	OTU-D	OTU_0019
LOC_Os10g29100	MBTB44_-_Bric-a-Brac_Tramtrack_Broad_Complex_BTB_domain_with_Meprin_and_TRAF_Homology_MATH_domain_expressed	Chr10pos15125375.1	OTU-D	OTU_0019
LOC_Os10g29100	MBTB44_-_Bric-a-Brac_Tramtrack_Broad_Complex_BTB_domain_with_Meprin_and_TRAF_Homology_MATH_domain_expressed	Chr10pos15139435.1	OTU-D	OTU_0019
LOC_Os10g29110	MBTB45_-_Bric-a-Brac_Tramtrack_Broad_Complex_BTB_domain_with_Meprin_and_TRAF_Homology_MATH_domain_expressed	Chr10pos15125375.1	OTU-D	OTU_0019
LOC_Os10g29110	MBTB45_-_Bric-a-Brac_Tramtrack_Broad_Complex_BTB_domain_with_Meprin_and_TRAF_Homology_MATH_domain_expressed	Chr10pos15139435.1	OTU-D	OTU_0019
LOC_Os10g29150	MBTB46_-_Bric-a-Brac_Tramtrack_Broad_Complex_BTB_domain_with_Meprin_and_TRAF_Homology_MATH_domain_expressed	Chr10pos15125375.1	OTU-D	OTU_0019
LOC_Os10g29150	MBTB46_-_Bric-a-Brac_Tramtrack_Broad_Complex_BTB_domain_with_Meprin_and_TRAF_Homology_MATH_domain_expressed	Chr10pos15139435.1	OTU-D	OTU_0019
LOC_Os10g29180	MBTB47_-_Bric-a-Brac_Tramtrack_Broad_Complex_BTB_domain_with_Meprin_and_TRAF_Homology_MATH_domain_expressed	Chr10pos15139435.1	OTU-D	OTU_0019
LOC_Os01g10350	MPPN_domain_containing_protein_expressed	Chr1pos5498898.1	RDA-C	NA
LOC_Os04g35060	nicotinate_phosphoribosyltransferase_family_domain_containing_protein_expressed	Chr4pos21345052.1	OTU-D	OTU_0011
LOC_Os04g35190	OsFBX133_-_F-box_domain_containing_protein_expressed	Chr4pos21345052.1	OTU-D	OTU_0011
LOC_Os02g43350	OsFtsH7__FtsH_protease_homologue_of_AtFtsH7_expressed	Chr2pos26097336.1	OTU-D	OTU_0002
LOC_Os02g43350	OsFtsH7__FtsH_protease_homologue_of_AtFtsH7_expressed	Chr2pos26151135.1	OTU-D	OTU_0002
LOC_Os02g43180	OsGrx_C3_-_glutaredoxin_subgroup_I_expressed	Chr2pos26097336.1	OTU-D	OTU_0002
LOC_Os01g10504	OsMADS3_-_MADS-box_family_gene_with_MIKCc_type-box_expressed	Chr1pos5498898.1	RDA-C	NA
LOC_Os01g10504	OsMADS3_-_MADS-box_family_gene_with_MIKCc_type-box_expressed	Chr1pos5530841.1	RDA-C	NA
LOC_Os04g35140	OsSub41_-_Putative_Subtilisin_homologue_expressed	Chr4pos21345052.1	OTU-D	OTU_0011
LOC_Os04g06860	peroxidase_28_precursor_putative_expressed	Chr4pos3632808.1	RDA-D	NA
LOC_Os04g06860	peroxidase_28_precursor_putative_expressed	Chr4pos3648070.1	RDA-D	NA
LOC_Os04g35100	phospholipase_C_putative_expressed	Chr4pos21345052.1	OTU-D	OTU_0011
LOC_Os01g10480	plastocyanin-like_domain_containing_protein_putative_expressed	Chr1pos5498898.1	RDA-C	NA
LOC_Os01g10480	plastocyanin-like_domain_containing_protein_putative_expressed	Chr1pos5530841.1	RDA-C	NA
LOC_Os02g43220	polyamine_oxidase_putative_expressed	Chr2pos26097336.1	OTU-D	OTU_0002
LOC_Os10g12620	protein_kinase_domain_containing_protein_expressed	Chr10pos7061662.1	OTU-D	OTU_0007
LOC_Os02g43290	protein_kinase_domain_containing_protein_expressed	Chr2pos26097336.1	OTU-D	OTU_0002
LOC_Os02g43290	protein_kinase_domain_containing_protein_expressed	Chr2pos26151135.1	OTU-D	OTU_0002
LOC_Os02g43430	protein_kinase_domain_containing_protein_expressed	Chr2pos26151135.1	OTU-D	OTU_0002
LOC_Os04g35080	protein_kinase_domain_containing_protein_expressed	Chr4pos21345052.1	OTU-D	OTU_0011
LOC_Os01g10450	protein_kinase_domain_containing_protein_expressed	Chr1pos5498898.1	RDA-C	NA
LOC_Os01g10450	protein_kinase_domain_containing_protein_expressed	Chr1pos5530841.1	RDA-C	NA
LOC_Os01g10430	protein_kinase_family_protein_putative_expressed	Chr1pos5498898.1	RDA-C	NA
LOC_Os01g10430	protein_kinase_family_protein_putative_expressed	Chr1pos5530841.1	RDA-C	NA
LOC_Os04g31484	RALFL_-_Rapid_ALkalinization_Factor_RALF_family_protein_precursor_expressed	Chr4pos18765756.1	OTU-D	OTU_0019
LOC_Os01g10470	RALFL17_-_Rapid_ALkalinization_Factor_RALF_family_protein_precursor_expressed	Chr1pos5498898.1	RDA-C	NA
LOC_Os01g10470	RALFL17_-_Rapid_ALkalinization_Factor_RALF_family_protein_precursor_expressed	Chr1pos5530841.1	RDA-C	NA
LOC_Os04g31430	RALFL30_-_Rapid_ALkalinization_Factor_RALF_family_protein_precursor_putative_expressed	Chr4pos18765756.1	OTU-D	OTU_0019
LOC_Os04g31410	RALFL37_-_Rapid_ALkalinization_Factor_RALF_family_protein_precursor_expressed	Chr4pos18765756.1	OTU-D	OTU_0019
LOC_Os04g31460	RALFL39_-_Rapid_ALkalinization_Factor_RALF_family_protein_precursor_expressed	Chr4pos18765756.1	OTU-D	OTU_0019
LOC_Os04g35114	receptor-like_kinase_putative_expressed	Chr4pos21345052.1	OTU-D	OTU_0011
LOC_Os02g43250	receptor-like_protein_kinase_precursor_putative_expressed	Chr2pos26097336.1	OTU-D	OTU_0002
LOC_Os10g29120	speckle-type_POZ_protein_putative_expressed	Chr10pos15125375.1	OTU-D	OTU_0019
LOC_Os10g29120	speckle-type_POZ_protein_putative_expressed	Chr10pos15139435.1	OTU-D	OTU_0019
LOC_Os04g31320	SWIB_2FMDM2_domain_containing_protein_expressed	Chr4pos18765756.1	OTU-D	OTU_0019
LOC_Os01g24090	TPR_repeat_putative_expressed	Chr1pos13629118.1	OTU-D	OTU_0015
LOC_Os04g37970	transporter_family_protein_putative_expressed	Chr4pos22658643.1	OTU-D	OTU_0019
LOC_Os04g37980	transporter_family_protein_putative_expressed	Chr4pos22658643.1	OTU-D	OTU_0019
LOC_Os04g37990	transporter_family_protein_putative_expressed	Chr4pos22658643.1	OTU-D	OTU_0019
LOC_Os04g38010	transporter_family_protein_putative_expressed	Chr4pos22658643.1	OTU-D	OTU_0019
LOC_Os04g38026	transporter_family_protein_putative_expressed	Chr4pos22658643.1	OTU-D	OTU_0019
LOC_Os10g29170	transposon_protein_putative_Ac_2FDs_sub-class_expressed	Chr10pos15125375.1	OTU-D	OTU_0019
LOC_Os10g29170	transposon_protein_putative_Ac_2FDs_sub-class_expressed	Chr10pos15139435.1	OTU-D	OTU_0019
LOC_Os10g29000	transposon_protein_putative_CACTA_En_2FSpm_sub-class	Chr10pos15125375.1	OTU-D	OTU_0019
LOC_Os10g29000	transposon_protein_putative_CACTA_En_2FSpm_sub-class	Chr10pos15139435.1	OTU-D	OTU_0019
LOC_Os10g29010	transposon_protein_putative_CACTA_En_2FSpm_sub-class_expressed	Chr10pos15125375.1	OTU-D	OTU_0019
LOC_Os10g29010	transposon_protein_putative_CACTA_En_2FSpm_sub-class_expressed	Chr10pos15139435.1	OTU-D	OTU_0019
LOC_Os10g12560	transposon_protein_putative_CACTA_En_2FSpm_sub-class_expressed	Chr10pos7061662.1	OTU-D	OTU_0007
LOC_Os10g12570	transposon_protein_putative_CACTA_En_2FSpm_sub-class_expressed	Chr10pos7061662.1	OTU-D	OTU_0007
LOC_Os01g24130	transposon_protein_putative_CACTA_En_2FSpm_sub-class_expressed	Chr1pos13629118.1	OTU-D	OTU_0015
LOC_Os01g24140	transposon_protein_putative_CACTA_En_2FSpm_sub-class_expressed	Chr1pos13629118.1	OTU-D	OTU_0015
LOC_Os01g24310	transposon_protein_putative_CACTA_En_2FSpm_sub-class_expressed	Chr1pos13629118.1	OTU-D	OTU_0015
LOC_Os01g10380	transposon_protein_putative_CACTA_En_2FSpm_sub-class_expressed	Chr1pos5498898.1	RDA-C	NA
LOC_Os01g10390	transposon_protein_putative_CACTA_En_2FSpm_sub-class_expressed	Chr1pos5498898.1	RDA-C	NA
LOC_Os01g10380	transposon_protein_putative_CACTA_En_2FSpm_sub-class_expressed	Chr1pos5530841.1	RDA-C	NA
LOC_Os01g10390	transposon_protein_putative_CACTA_En_2FSpm_sub-class_expressed	Chr1pos5530841.1	RDA-C	NA
LOC_Os07g27660	transposon_protein_putative_Pong_sub-class	Chr7pos16162723.1	OTU-C	OTU_0001
LOC_Os04g31390	vacuolar_protein_sorting-associated_protein_11_putative_expressed	Chr4pos18765756.1	OTU-D	OTU_0019
LOC_Os07g27670	WRKY115_expressed	Chr7pos16162723.1	OTU-C	OTU_0001
LOC_Os01g10440	xylosyltransferase_putative_expressed	Chr1pos5498898.1	RDA-C	NA
LOC_Os01g10440	xylosyltransferase_putative_expressed	Chr1pos5530841.1	RDA-C	NA
* genes described as expressed protein, hypothetical protein, transposon and retrotransposon were removed from this list
